# Supplementary material for: Certain Environmental Conditions Maximize Ammonium Accumulation and Minimize Nitrogen Loss During Nitrate Reduction Process by Pseudomonas putida Y-9
Source: Front Microbiol. 2021 Dec 13;12:764241. doi: 10.3389/fmicb.2021.764241 (PMC8710668; doi:10.3389/fmicb.2021.764241)
Supplement: Supplementary file 5 [file Table_1.XLSX]

## Sheet: Figure1
		TN		NO3-		NH4+		OD600
carbon type	Time	mean	SD	mean	SD	mean	SD	mean	SD
Sodium acetate	0d	132.15	1.5	121.18	5.28	0	0	0.12	0.005
	1d	129.79	1.3	114.2	5.93	0.02	0.03	0.14	0.004
	2d	127.83	2	66.91	4.29	1.91	0.1	1.47	0.014
	3d	115.64	1.19	33.66	5.1	4.1	0.29	1.47	0.01
	4d	104.63	3.1	30.6	6.08	4.74	0.21	1.42	0.023
Glucose	0d	131.58	2.34	121.18	4.89	0	0	0.07	0.021
	1d	130.1	1.97	107.04	3.1	0.08	0.005	0.5	0.019
	2d	115.25	3.1	15.89	4.28	0.55	0.031	1.44	0.11
	3d	114.03	2.45	14.23	5.19	4.27	0.029	1.42	0.1
	4d	108.81	1.09	12.37	6.29	1.86	0.13	1.43	0.06
Sodium citrate	0d	130.42	3.65	121.18	2.1	0	0	0.09	0.03
	1d	115.1	2.67	102.1	3.01	0	0	0.53	0.062
	2d	90.89	2.1	0	2.1	0	0	1.89	0.087
	3d	90.16	1.79	0	0	0.57	0.134	1.83	0.01
	4d	90.15	2.07	0	1.25	3.1	0.097	1.73	0.0451

## Sheet: Figure2
carbon type	nirBD copy number
	mean	SD
Sodium acetate	2.02378e-06	2.03431e-07
Glucose	3.19709e-06	1.01967e-07
Sodium citrate	8.07678e-08	4.87101e-09

## Sheet: Figure3
		TN		NO3-		NH4+		OD600
C/N	Time	mean	SD	mean	SD	mean	SD	mean	SD
3	0d	132.38	1.89	121.18	3	0	0	0.07	0.004
	1d	131.34	2.51	100.23	2.4	0.54	0.006	0.57	0.01
	2d	128.06	2.1	88.83	3.7	1.25	0.007	0.62	0.05
	3d	126.36	1.9	84.79	1.78	1.67	0.09	0.67	0.04
	4d	125.73	1.5	84.27	3.49	0.41	0.1	0.65	0.08
6	0d	131.01	2.6	121.18	2.76	0	0	0.08	0.004
	1d	130.79	1.9	81.96	2.1	0.37	0.05	0.54	0.1
	2d	126.07	1.2	57.12	2.89	3.36	0.24	1	0.12
	3d	126	3	56.59	3.3	5.32	0.16	1.04	0.12
	4d	125.8	0.99	55.74	2	1.69	0.09	1.03	0.09
9	0d	132.25	1.5	121.18	1.76	0	0	0.08	0.005
	1d	130.91	2.1	74.24	2.1	0.32	0.15	0.49	0.1
	2d	120.12	1.8	23.07	3.5	3.94	0.09	1.22	0.08
	3d	119.45	1.26	20.18	3.27	6.05	0.25	1.2	0.1
	4d	118.19	2.09	22.08	2	2.57	0.09	1.18	0.14
12	0d	130.87	2.09	121.18	2.19	0	0	0.09	0.009
	1d	130.21	1.67	76.2	1.45	0	0	0.55	0.011
	2d	95.46	1.86	5.31	3.87	2.76	0.21	1.47	0.056
	3d	95.12	2.06	2.1	2.26	5.25	0.14	1.42	0.046
	4d	95.46	1.57	0	0	2.72	0.27	1.4	0.078
15	0d	131.58	2.3	121.18	1.28	0	0	0.07	0.006
	1d	130.1	2.1	77.04	2.01	0.08	0.01	0.5	0.012
	2d	115.25	1.9	15.89	3.1	0.55	0.16	1.44	0.021
	3d	114.03	1.75	14.23	2.5	4.27	0.13	1.42	0.067
	4d	108.81	1.89	12.37	2.9	1.86	0.2	1.43	0.031

## Sheet: Figure4
C/N	nirBD copy number
	mean	SD
3	2.02188e-06	1.24964e-07
6	2.14282e-06	1.49441e-07
9	2.75287e-06	6.23507e-08
12	2.06898e-06	6.72511e-08
15	2.02378e-06	1.01967e-07

## Sheet: Figure5
		TN		NO3-		NH4+		OD600
pH	Time	mean	SD	mean	SD	mean	SD	mean	SD
4	0d	134.24	1.5	121.18	5.1	0	0	0.1	0.0275
	1d	133.96	2.3	118.77	6.2	0	0.009	0.11	0.0295
	2d	132.33	1	116.81	5.23	0.02	0.01	0.11	0.022
	3d	133.62	1	117.38	6.09	0	0.008	0.12	0.027
	4d	133.48	1.1	115.13	4.21	0.01	0.006	0.12	0.0285
6	0d	133.95	1.5	121.18	5.1	0	0	0.1	0.007
	1d	132.98	1.09	74.79	6.34	0.38	0.021	0.45	0.031
	2d	129.78	2.09	60.35	5.27	0.59	0.135	0.76	0.026
	3d	129.57	1.38	49.85	4.39	3.34	0.047	0.78	0.036
	4d	126.68	2.1	50.57	5.89	1.83	0.35	0.72	0.019
7	0d	132.25	1.5	121.18	5.1	0	0	0.08	0.006
	1d	130.91	0.9	74.24	4.9	0.32	0.035	0.49	0.031
	2d	120.12	2.5	23.07	6.2	3.94	0.234	1.22	0.047
	3d	119.45	1.45	20.18	3.1	6.05	0.176	1.2	0.052
	4d	118.19	2.1	22.08	4.78	2.57	0.086	1.18	0.061
8	0d	131.67	1.5	121.18	5.1	0	0	0.07	0.005
	1d	125.1	3.1	94.99	4.89	0.28	0.023	0.61	0.045
	2d	116.61	1.78	22.98	6.32	3.82	0.189	1.13	0.029
	3d	111.76	1.19	22.35	5.67	5.81	0.097	1.26	0.065
	4d	101.03	1.09	23.54	4.35	2.58	0.015	1.14	0.059
9	0d	130.96	1.5	121.18	5.1	0	0	0.07	0.0076
	1d	121.48	2.78	91.45	4.26	0.16	0.01	0.56	0.024
	2d	116.32	1.37	24.64	6.56	3.79	0.35	1.15	0.087
	3d	101.56	2.35	24.39	5.09	5.26	0.1	1.35	0.056
	4d	95.95	1.67	25.28	3.69	2.34	0.41	1.19	0.069

## Sheet: Figure6
pH	nirBD copy number
	mean	SD
4	9.96682e-07	2.9025e-07
6	1.18654e-06	3.20371e-08
7	2.75287e-06	6.23507e-08
8	2.71993e-06	3.34971e-07
9	2.58701e-06	4.34339e-07

## Sheet: Figure7
			TN		NO3-		NH4+		OD600
	Rotate speed	Time	mean	SD	mean	SD	mean	SD	mean	SD
	0	0d	131.27	1.21	121.18	6.01	0	0	0.07	0.027
		1d	122.26	1.01	108.76	5.27	0	0.005	0.24	0.087
		2d	117.26	0.98	93.04	6.89	0.06	0.01	0.43	0.063
		3d	115.78	1.34	72.32	3.09	0.34	0.009	0.88	0.04
		4d	115.1	0.76	36.47	4.89	0.2	0.013	1.13	0.007
	50	0d	133.01	1.21	121.18	6.01	0	0	0.08	0.03
		1d	123.26	0.98	92.3	5.91	0.06	0.004	0.38	0.027
		2d	111.04	1.34	76.07	6.21	0.45	0.234	0.78	0.01
		3d	100.75	0.76	38.12	4.21	2.16	0.176	1.25	0.036
		4d	98.43	1.2	34.57	2.98	1.27	0.06	1.23	0.018
	100	0d	130.95	1.21	121.18	6.01	0	0	0.07	0.005
		1d	130.8	1.45	88.98	6.46	0.17	0.007	0.55	0.076
		2d	119.58	0.78	32.89	4.19	2.19	0.175	1.18	0.021
		3d	119.39	1.35	32.71	5.21	5.2	0.21	1.23	0.045
		4d	116.67	0.35	34.92	4.9	2.02	0.35	1.22	0.031
	150	0d	132.25	1.21	121.18	6.01	0	0	0.08	0.006
		1d	130.91	2.13	74.24	6.37	0.32	0.089	0.49	0.01
		2d	120.12	2.78	23.07	4.78	3.94	0.21	1.22	0.031
		3d	119.45	0.98	20.18	5.26	6.05	0.18	1.2	0.016
		4d	118.19	1.67	22.08	5.69	2.57	0.23	1.18	0.028
	180	0d	131.22	1.3	121.18	6.02	0	0	0.08	0.005
		1d	128.11	2.6	78.96	5.32	0.4	0.09	0.44	0.02
		2d	119.2	3.5	36.85	6.7	3.87	0.42	1.1	0.03
		3d	118.59	4.2	29.13	5	5.89	0.36	1.16	0.02
		4d	118.56	3.8	28.88	4.2	1.32	0.1	1.16	0.04

## Sheet: Figure8
Rotate speed	nirBD copy number
	mean	SD
0	1.3317e-06	9.84835e-08
50	1.94428e-06	1.18046e-07
100	2.66206e-06	2.09211e-07
150	2.75287e-06	6.23507e-08
180	2.6861e-06	2.3111e-07

## Sheet: Table1
		NO3-				NO3-				NO3-				NO3-
carbon type	Time(h)	mean	SD	C/N	Time(h)	mean	SD	pH	Time(h)	mean	SD	Rotate speed	Time	mean	SD
Sodium acetate	0	121.18	5.28	3	0	121.18	3	4	0	121.18	5.1	0	0	121.18	6.01
	24	114.2	5.93		24	100.23	2.4		24	118.77	6.2		24	108.76	5.27
	48	66.91	4.29		48	88.83	3.7		48	116.81	5.23		48	93.04	6.89
	72	33.66	5.1		72	84.79	1.78		72	117.38	6.09		72	72.32	3.09
	96	30.6	6.08		96	84.27	3.49		96	115.13	4.21		96	36.47	4.89
Glucose	0	121.18	4.89	6	0	121.18	2.76	6	0	121.18	5.1	50	0	121.18	6.01
	24	107.04	3.1		24	81.96	2.1		24	74.79	6.34		24	92.3	5.91
	48	15.89	4.28		48	57.12	2.89		48	60.35	5.27		48	76.07	6.21
	72	14.23	5.19		72	56.59	3.3		72	49.85	4.39		72	38.12	4.21
	96	12.37	6.29		96	55.74	2		96	50.57	5.89		96	34.57	2.98
Sodium citrate	0	121.18	2.1	9	0	121.18	1.76	7	0	121.18	5.1	100	0	121.18	6.01
	24	102.1	3.01		24	74.24	2.1		24	74.24	4.9		24	88.98	6.46
	48	0	2.1		48	23.07	3.5		48	23.07	6.2		48	32.89	4.19
	72	0	0		72	20.18	3.27		72	20.18	3.1		72	32.71	5.21
	96	0	1.25		96	22.08	2		96	22.08	4.78		96	34.92	4.9
				12	0	121.18	2.19	8	0	121.18	5.1	150	0	121.18	6.01
					24	76.2	1.45		24	94.99	4.89		24	74.24	6.37
					48	5.31	3.87		48	22.98	6.32		48	23.07	4.78
					72	2.1	2.26		72	22.35	5.67		72	20.18	5.26
					96	0	0		96	23.54	4.35		96	22.08	5.69
				15	0	121.18	1.28	9	0	121.18	5.1	180	0	121.18	6.02
					24	77.04	2.01		24	91.45	4.26		24	78.96	5.32
					48	15.89	3.1		48	24.64	6.56		48	36.85	6.7
					72	14.23	2.5		72	24.39	5.09		72	29.1344	5
					96	12.37	2.9		96	25.28	3.69		96	28.8832	4.2
